# Supplementary material for: Effects of fatigue on physiological, physical fitness, and stroke performance related parameters in healthy tennis players: a systematic review and meta-analysis
Source: Front Sports Act Living. 2025 Apr 29;7:1578914. doi: 10.3389/fspor.2025.1578914 (PMC12069318; doi:10.3389/fspor.2025.1578914)
Supplement: Supplementary file 1 [file Table1.xlsx]

## Sheet: Assessment of study quality
Table S1: Methodological Qualitiy of case series studies Joanna Briggs Institute (JBI) Critical Appraisal Tool (Munn et al. 2020)
Study/Criteria	1.	2.	3.	4.	5.	6.	7.	8.	9.	10.	Total Score
Vergauwen et al. (1996)	1	1	1	-	1	1	1	1	0	1	8
Ferrauti et al. (2001)	1	1	1	-	1	1	1	1	0	1	8
Davey et al. (2002)	1	1	1	-	-	1	1	1	0	1	7
Maraga et al. (2007)	1	1	1	-	0	1	1	1	0	1	7
Malliou et al. (2010)	1	1	1	-	1	1	1	1	0	1	8
Lyons et al. (2013)	1	1	1	-	1	1	1	1	0	1	8
Murphy et al. (2014)	1	1	1	-	1	1	1	1	0	1	8
Rota et al. (2014)	1	1	1	-	1	1	1	1	1	1	9
Gescheid et al. (2015)	1	1	1	-	-	1	1	1	0	1	7
Pialoux et al. (2015)	1	1	1	-	1	1	1	1	0	1	8
Gomes et al. (2016)	1	1	1	-	1	1	1	1	0	1	8
Martin et al. (2016)	1	1	1	-	1	1	1	1	0	1	8
Gallo-Salazar et al. (2019)	1	1	1	-	1	1	1	1	0	1	8
Moreno-Perez et al. (2019)	1	1	1	-	1	1	1	1	0	1	8
Amatori et al. (2020)	1	1	1	-	-	1	1	1	0	1	7
Matori et al. (2020)	1	1	1	-	1	1	1	1	0	1	8
Colomar et al. (2021)	1	1	1	-	1	1	1	1	0	1	8
Fuentes-Garcia et al. (2021)	1	1	1	-	1	1	1	1	0	1	8
Colomar et al. (2022)	1	1	1	-	1	1	1	1	0	1	8
Bilic et al. (2023)	1	1	1	-	-	1	1	1	0	1	7
1 = Yes, 0 = No, N/A = Not applicable, - = Unclear
Questions/Criteria
1. Were the criteria for inclusion in the case series clearly defined?
2. Was the condition measured in a standard, reliable way for all participants included in the case series?
3. Were valid methods used for the identification of the condition for all participants included in the case series?
4. Did the case series have consecutive inclusion of participants?
5. Did the case series have complete inclusion of participants?
6. Was there clear reporting of the demographics and clinical information of the participants?
7. Was the condition measured in a valid and reliable way for all participants?
8. Were the outcomes or follow-up results of cases clearly reported?
9. Was there clear reporting of the presenting sites'/clinics' demographic information?
10. Was there an appropriate statistical analysis?
