# Supplementary material for: Effects of fatigue on physiological, physical fitness, and stroke performance related parameters in healthy tennis players: a systematic review and meta-analysis
Source: Front Sports Act Living. 2025 Apr 29;7:1578914. doi: 10.3389/fspor.2025.1578914 (PMC12069318; doi:10.3389/fspor.2025.1578914)
Supplement: Supplementary file 3 [file Table3.xlsx]

## Sheet: Tabelle1
Physiology (Elite)
Casewise Diagnostics Table
					Leave One Out
Label	Standardized Residual	DFFITS	Cook's Distance	Covariance ratio	tau	tau²	Qₑ	Hat	Weight	Influential
Ferrauti et al. (2001) 10s	0.046	0.026	7.972×10-4	1464	0.474	0.225	3798	0.208	20791	No
Ferrauti et al. (2001) 15s	0.994	0.460	0.197	1124	0.338	0.114	2530	0.180	18019	No
Maraga et al. (2007)	-1660	-0.753	0.424	0.868	0.136	0.018	0.910	0.180	18019	No
Pialoux et al. (2015) Non Playing	-0.113	-0.057	0.004	1486	0.473	0.224	3774	ta	22380	No
Pialoux et al. (2015) Playing	0.510	0.262	0.075	1375	0.438	0.192	3383	0.208	20791	No
Physiology (Sub Elite)
Casewise Diagnostics Table
					Leave One Out
Label	Standardized Residual	DFFITS	Cook's Distance	Covariance ratio	tau	tau²	Qₑ	Hat	Weight	Influential
Fuentes-Garcia et al. (2021)	6917	4520	0.922	0.229	0.805	0.647	1887	0.226	22581	Yes
Murphy et al. (2014) OF	-0.144	-0.043	0.002	1624	4582	20994	83229	0.199	19858	No
Murphy et al. (2014) OM	-0.400	-0.173	0.037	1551	4474	20018	78919	0.196	19590	No
Murphy et al. (2014) YF	-1010	-0.478	0.227	1218	3951	15607	77037	0.182	18245	No
Murphy et al. (2014) YM	-0.352	-0.149	0.028	1570	4501	20261	78908	0.197	19725	No
Physical Fitness (Elite)
Casewise Diagnostics Table
					Leave One Out
Label	Standardized Residual	DFFITS	Cook's Distance	Covariance ratio	tau	tau²	Qₑ	Hat	Weight	Influential
Bilic et al. (2023)	-2865	-1236	0.643	0.479	0.552	0.305	12357	0.165	16482	Yes
Gescheid et al. (2015)	0.377	0.161	0.031	1418	1100	1209	35678	0.151	15099	No
Malliou et al. (2010)	0.451	0.210	0.053	1448	1091	1190	33272	0.185	18504	No
Maraga et al. (2007)	0.898	0.373	0.143	1211	1009	1018	33815	0.146	14585	No
Morenz Perez et al. (2019)	0.802	0.375	0.151	1310	1032	1064	28977	0.181	18141	No
Vergauwen et al. (1996)	-0.739	-0.336	0.124	1322	1043	1088	29312	0.172	17190	No
Physical Fitness (Sub-Elite)
Casewise Diagnostics Table
					Leave One Out
Label	Standardized Residual	DFFITS	Cook's Distance	Covariance ratio	tau	tau²	Qₑ	Hat	Weight	Influential
Amatori et al. (2020)	0.649	0.342	0.137	1465	1329	1766	20523	0.200	20018	No
Colomar et al. (2022)	0.428	0.241	0.074	1596	1386	1921	21491	0.208	20847	No
Fuentes-Garcia et al. (2021)	0.520	0.289	0.104	1560	1365	1862	19998	0.214	21386	No
Gomes et al. (2016)	-4310	-1890	0.840	0.099	0.161	0.026	1820	0.173	17345	Yes
Colomar et al. (2021)	0.103	0.080	0.009	1686	1431	2048	21314	0.204	20403	No
Stroke Performance (Elite)
Casewise Diagnostics Table
					Leave One Out
Label	Standardized Residual	DFFITS	Cook's Distance	Covariance ratio	tau	tau²	Qₑ	Hat	Weight	Influential
Ferrauti et al. (2001) 10s	0.267	0.090	0.009	1257	0.495	0.245	14672	0.113	11279	No
Ferrauti et al. (2001) 15s	1468	0.523	0.237	0.955	0.387	0.150	11109	0.113	11279	No
Gescheid et al. (2015)	-0.309	-0.118	0.015	1254	0.493	0.243	14654	0.115	11532	No
Lyons et al. (2013) experts	-1056	-0.388	0.145	1093	0.436	0.190	12615	0.121	12053	No
Morenz Perez et al. (2019)	0.543	0.229	0.058	1288	0.484	0.234	13449	0.162	16235	No
Pialoux et al. (2015) Non Playing	0.457	0.163	0.029	1238	0.487	0.237	14345	0.118	11790	No
Pialoux et al. (2015) Playing	0.508	0.182	0.036	1230	0.484	0.234	14235	0.118	11790	No
Vergauwen et al. (1996)	-2174	-0.892	0.529	0.812	0.307	0.094	6441	0.140	14043	Yes
Stroke Performance (Sub-Elite)
Casewise Diagnostics Table
					Leave One Out
Label	Standardized Residual	DFFITS	Cook's Distance	Covariance ratio	tau	tau²	Qₑ	Hat	Weight	Influential
Colomar et al. (2022)	0.599	0.257	0.074	1317	1725	2977	52517	0.149	14912	No
Davey et al. (2002)	-6069	-2573	1127	0.106	0.311	0.097	6826	0.133	13349	Yes
Fuentes-Garcia et al. (2021)	0.699	0.299	0.099	1288	1703	2899	46421	0.151	15133	No
Lyons et al. (2013) nonexperts	0.054	0.033	0.001	1407	1792	3211	53935	0.144	14431	No
Maraga et al. (2007)	0.504	0.211	0.051	1328	1744	3041	54660	0.137	13736	No
Martin et al. (2016)	0.193	0.089	0.009	1392	1785	3187	54869	0.141	14099	No
Rota et al. (2014)	0.130	0.064	0.005	1401	1789	3201	54543	0.143	14339	No
