# Supplementary material for: Effects of fatigue on physiological, physical fitness, and stroke performance related parameters in healthy tennis players: a systematic review and meta-analysis
Source: Front Sports Act Living. 2025 Apr 29;7:1578914. doi: 10.3389/fspor.2025.1578914 (PMC12069318; doi:10.3389/fspor.2025.1578914)
Supplement: Supplementary file 4 [file Table4.xlsx]

## Sheet: Performance Level
Physiology: Meta Regression Summary before study exclusion
Effect Size Meta-Regression Terms Tests
	F	df₁	df₂	p
Level	5460	1	8000	0.048
Note. Fixed effect tested using t-distribution.
Effect Size Meta-Regression Coefficients
						95% CI
	Estimate	Standard Error	t	df	p	Lower	Upper
Intercept	-1954	1289	-1516	8000	0.168	-4928	1019
Level (sub-elite)	-4474	1914	-2337	8000	0.048	-8888	-0.059
Note. Fixed effect tested using t-distribution.
Physiology: Meta Regression Summary after study exclusion
Effect Size Meta-Regression Terms Tests
	F	df₁	df₂	p
Level	38155	1	7000	< .001
Note. Fixed effect tested using t-distribution.
Effect Size Meta-Regression Coefficients
						95% CI
	Estimate	Standard Error	t	df	p	Lower	Upper
Intercept	-1957	0.489	-4000	7000	0.005	-3114	-0.800
Level (sub-elite)	-6510	1054	-6177	7000	< .001	-9003	-4018
Note. Fixed effect tested using t-distribution.
Physical Fitness: Meta Regression Summary before study exclusion
Effect Size Meta-Regression Terms Tests
	F	df₁	df₂	p
Level	0.324	1	9000	0.583
Note. Fixed effect tested using t-distribution.
Effect Size Meta-Regression Coefficients
						95% CI
	Estimate	Standard Error	t	df	p	Lower	Upper
Intercept	-0.925	0.478	-1936	9000	0.085	-2006	0.156
Level (sub-elite)	0.403	0.708	0.569	9000	0.583	-1199	2005
Note. Fixed effect tested using t-distribution.
Physical Fitness: Meta Regression Summary after study exclusion
Effect Size Meta-Regression Terms Tests
	F	df₁	df₂	p
Level	2190	1	7000	0.182
Note. Fixed effect tested using t-distribution.
Effect Size Meta-Regression Coefficients
						95% CI
	Estimate	Standard Error	t	df	p	Lower	Upper
Intercept	-0.576	0.259	-2223	7000	0.062	-1189	0.037
Level (sub-elite)	0.558	0.377	1480	7000	0.182	-0.334	1451
Note. Fixed effect tested using t-distribution.
Stroke Performance: Meta Regression Summary before study exclusion
Effect Size Meta-Regression Terms Tests
	F	df₁	df₂	p
Level	0.606	1	13000	0.450
Note. Fixed effect tested using t-distribution.
Effect Size Meta-Regression Coefficients
						95% CI
	Estimate	Standard Error	t	df	p	Lower	Upper
Intercept	-0.378	0.422	-0.896	13000	0.387	-1290	0.534
Level (sub-elite)	-0.486	0.624	-0.778	13000	0.450	-1834	0.862
Note. Fixed effect tested using t-distribution.
Stroke Performance: Meta Regression Summary after study exclusion
Effect Size Meta-Regression Terms Tests
	F	df₁	df₂	p
Level	6.477×10-4	1	11000	0.980
Note. Fixed effect tested using t-distribution.
Effect Size Meta-Regression Coefficients
						95% CI
	Estimate	Standard Error	t	df	p	Lower	Upper
Intercept	-0.234	0.194	-1209	11000	0.252	-0.660	0.192
Level (sub-elite)	0.007	0.284	0.025	11000	0.980	-0.618	0.632
Note. Fixed effect tested using t-distribution.

## Sheet: Age
Physiology: Meta Regression Summary before study exclusion
Meta-Regression Summary
Effect Size Meta-Regression Terms Tests
	F	df₁	df₂	p
Age (Physiology)	2160	1	8000	0.180
Note. Fixed effect tested using t-distribution.
Effect Size Meta-Regression Coefficients
	Estimate	Standard Error	t	df	p	Lower	Upper
Intercept	-5206	1340	-3884	8000	0.005	-8297	-2115
Age (Physiology) (youth)	3474	2364	1470	8000	0.180	-1977	8925
Note. Fixed effect tested using t-distribution.
Physiology: Meta Regression Summary after study exclusion
Meta-Regression Summary
Effect Size Meta-Regression Terms Tests
	F	df₁	df₂	p
Age (Physiology)	4494	1	7000	0.072
Note. Fixed effect tested using t-distribution.
Effect Size Meta-Regression Coefficients
						95% CI
	Estimate	Standard Error	t	df	p	Lower	Upper
Intercept	-6116	1259	-4857	7000	0.002	-9093	-3138
Age (Physiology) (youth)	4383	2068	2120	7000	0.072	-0.506	9273
Note. Fixed effect tested using t-distribution.
Physical Fitness: Meta Regression Summary before study exclusion
Meta-Regression Summary
Effect Size Meta-Regression Terms Tests
	F	df₁	df₂	p
Age (Physical Fitness)	0.921	1	9000	0.362
Note. Fixed effect tested using t-distribution.
Effect Size Meta-Regression Coefficients
						95% CI
	Estimate	Standard Error	t	df	p	Lower	Upper
Intercept	-0.386	0.503	-0.768	9000	0.462	-1524	0.751
Age (Physical Fitness) (youth)	-0.660	0.687	-0.960	9000	0.362	-2215	0.895
Note. Fixed effect tested using t-distribution.
Physical Fitness: Meta Regression Summary after study exclusion
Meta-Regression Summary
Effect Size Meta-Regression Terms Tests
	F	df₁	df₂	p
Age (Physical Fitness)	0.081	1	7000	0.784
Note. Fixed effect tested using t-distribution.
Effect Size Meta-Regression Coefficients
						95% CI
	Estimate	Standard Error	t	df	p	Lower	Upper
Intercept	-0.367	0.278	-1320	7000	0.228	-1023	0.290
Age (Physical Fitness) (youth)	0.119	0.417	0.284	7000	0.784	-0.868	1105
Note. Fixed effect tested using t-distribution.
Stroke Performance: Meta Regression Summary before study exclusion
Meta-Regression Summary
Effect Size Meta-Regression Terms Tests
	F	df₁	df₂	p
Age (stroke performance)	1200	1	13000	0.293
Note. Fixed effect tested using t-distribution.
Effect Size Meta-Regression Coefficients
						95% CI
	Estimate	Standard Error	t	df	p	Lower	Upper
Intercept	-0.800	0.356	-2248	13000	0.043	-1569	-0.031
Age (stroke performance) (youth)	0.757	0.691	1095	13000	0.293	-0.736	2249
Note. Fixed effect tested using t-distribution.
Stroke Performance: Meta Regression Summary after study exclusion
Meta-Regression Summary
Effect Size Meta-Regression Terms Tests
	F	df₁	df₂	p
Age (stroke performance)	1465	1	12000	0.249
Note. Fixed effect tested using t-distribution.
Effect Size Meta-Regression Coefficients
						95% CI
	Estimate	Standard Error	t	df	p	Lower	Upper
Intercept	-0.437	0.172	-2542	12000	0.026	-0.811	-0.062
Age (stroke performance) (youth)	0.401	0.331	1210	12000	0.249	-0.321	1122
Note. Fixed effect tested using t-distribution.

## Sheet: Fatigue Protocol
Physiology: Meta Regression Summary before study exclusion
Meta-Regression Summary
Effect Size Meta-Regression Terms Tests
	F	df₁	df₂	p
Protocol (Physiology)	3154	2	7000	0.106
Note. Fixed effect tested using t-distribution.
Effect Size Meta-Regression Coefficients
						95% CI
	Estimate	Standard Error	t	df	p	Lower	Upper
Intercept	-1020	2921	-0.349	7000	0.737	-7928	5888
Protocol (Physiology) (Tennis)	-5113	3192	-1602	7000	0.153	-12660	2434
Protocol (Physiology) (other)	-0.330	3365	-0.098	7000	0.925	-8287	7627
Note. Fixed effect tested using t-distribution.
Physiology: Meta Regression Summary after study exclusion
Meta-Regression Summary
Effect Size Meta-Regression Terms Tests
	F	df₁	df₂	p
Protocol (Physiology)	2058	2	6000	0.209
Note. Fixed effect tested using t-distribution.
Effect Size Meta-Regression Coefficients
						95% CI
	Estimate	Standard Error	t	df	p	Lower	Upper
Intercept	-1020	3049	-0.335	6000	0.749	-8481	6441
Protocol (Physiology) (Tennis)	-5142	3329	-1545	6000	0.173	-13288	3003
Protocol (Physiology) (other)	-1065	3729	-0.286	6000	0.785	-10189	8060
Note. Fixed effect tested using t-distribution.
Physical Fitness: Meta Regression Summary before study exclusion
Meta-Regression Summary
Effect Size Meta-Regression Terms Tests
	F	df₁	df₂	p
Protocol (Physical Fitness)	0.739	2	8000	0.507
Note. Fixed effect tested using t-distribution.
Effect Size Meta-Regression Coefficients
						95% CI
	Estimate	Standard Error	t	df	p	Lower	Upper
Intercept	-0.482	0.413	-1167	8000	0.277	-1434	0.470
Protocol (Physical Fitness) (Tennis)	-1188	1218	-0.975	8000	0.358	-3997	1621
Protocol (Physical Fitness) (other)	-0.786	0.905	-0.868	8000	0.410	-2873	1301
Note. Fixed effect tested using t-distribution.
Physical Fitness: Meta Regression Summary after study exclusion
Meta-Regression Summary											Estimated Marginal Means Summary
Effect Size Meta-Regression Terms Tests											Estimated Marginal Means: Effect Size
	F	df₁	df₂	p										95% CI		95% PI
Protocol (Physical Fitness)	5718	2	6000	0.041							Variable	Level	Estimate	Lower	Upper	Lower	Upper
											Protocol (Physical Fitness)	Match	-0.204	-0.601	0.193	-0.901	0.493
Note. Fixed effect tested using t-distribution.											Protocol (Physical Fitness)	Tennis	-1670	-2741	-0.599	-2885	-0.455
											Protocol (Physical Fitness)	other	0.090	-0.748	0.928	-0.925	1105
Effect Size Meta-Regression Coefficients
						95% CI					Note. Each marginal mean estimate is averaged across the levels of the remaining predictors.
	Estimate	Standard Error	t	df	p	Lower	Upper
Intercept	-0.204	0.162	-1257	6000	0.256	-0.601	0.193
Protocol (Physical Fitness) (Tennis)	-1466	0.467	-3139	6000	0.020	-2609	-0.323
Protocol (Physical Fitness) (other)	0.294	0.379	0.776	6000	0.467	-0.633	1222
Note. Fixed effect tested using t-distribution.
Stroke Performance: Meta Regression Summary before study exclusion
Meta-Regression Summary
Effect Size Meta-Regression Terms Tests
	F	df₁	df₂	p
Protocol (stroke performance)	1318	2	12000	0.304
Note. Fixed effect tested using t-distribution.
Effect Size Meta-Regression Coefficients
						95% CI
	Estimate	Standard Error	t	df	p	Lower	Upper
Intercept	-0.246	0.520	-0.473	12000	0.645	-1378	0.887
Protocol (stroke performance) (Tennis)	-0.957	0.707	-1354	12000	0.201	-2497	0.583
Protocol (stroke performance) (other)	0.087	0.775	0.113	12000	0.912	-1601	1776
Note. Fixed effect tested using t-distribution.
Stroke Performance: Meta Regression Summary after study exclusion
Meta-Regression Summary
Effect Size Meta-Regression Terms Tests
	F	df₁	df₂	p
Protocol (stroke performance)	1166	2	11000	0.347
Note. Fixed effect tested using t-distribution.
Effect Size Meta-Regression Coefficients
						95% CI
	Estimate	Standard Error	t	df	p	Lower	Upper
Intercept	-0.218	0.248	-0.878	11000	0.399	-0.764	0.328
Protocol (stroke performance) (Tennis)	-0.417	0.353	-1180	11000	0.263	-1195	0.361
Protocol (stroke performance) (other)	0.106	0.365	0.289	11000	0.778	-0.698	0.910
Note. Fixed effect tested using t-distribution.
